# Supplementary material for: CKAP2L Knockdown Exerts Antitumor Effects by Increasing miR-4496 in Glioblastoma Cell Lines
Source: Int J Mol Sci. 2020 Dec 27;22(1):197. doi: 10.3390/ijms22010197 (PMC7796349; doi:10.3390/ijms22010197)
Supplement: Supplementary file 1 [file ijms-22-00197-s001.zip]

Archive with 8 entries (7 files):
- Supplementary materials (ijms-1047131)_proof-read/
- Supplementary materials (ijms-1047131)_proof-read/Figure S1. The Kaplan-Meier plot between high and low CKAP2L expression groups in different grading glioma.docx
- Supplementary materials (ijms-1047131)_proof-read/Figure S2. Compare the survival curve between TCGA and CGGA..docx
- Supplementary materials (ijms-1047131)_proof-read/Figure S3. The Kaplan-Meier plot for high and low CKAP2L-score groups.docx
- Supplementary materials (ijms-1047131)_proof-read/Table S1. GSEA result of high versus low CKAP2L expression from Xena UCSC.xls
- Supplementary materials (ijms-1047131)_proof-read/Table S2. GSEA result of high versus low CKAP2L expression from CGGA.xls
- Supplementary materials (ijms-1047131)_proof-read/Table S3. CKAP2L_mRNA_í▌Cq_new.xlsx
- Supplementary materials (ijms-1047131)_proof-read/Table S4. Details of the antibodies used in this project.docx
