# Supplementary material for: CKAP2L Knockdown Exerts Antitumor Effects by Increasing miR-4496 in Glioblastoma Cell Lines
Source: Int J Mol Sci. 2020 Dec 27;22(1):197. doi: 10.3390/ijms22010197 (PMC7796349; doi:10.3390/ijms22010197)
Supplement: Supplementary file 1 [file ijms-22-00197-s001.zip › Supplementary materials (ijms-1047131)_proof-read/Table S1. GSEA result of high versus low CKAP2L expression from Xena UCSC.xls]

NAME	GS<br> follow link to MSigDB	GS DETAILS	SIZE	ES	NES	NOM p-val	FDR q-val	FWER p-val	RANK AT MAX	LEADING EDGE
HALLMARK_E2F_TARGETS	HALLMARK_E2F_TARGETS	Details ...	194	0.8544113	2.2302737	0.0	0.0	0.0	1725	tags=76%, list=7%, signal=81%
HALLMARK_G2M_CHECKPOINT	HALLMARK_G2M_CHECKPOINT	Details ...	187	0.82069945	2.1705842	0.0	9.130435E-4	0.001	1625	tags=66%, list=7%, signal=71%
HALLMARK_MITOTIC_SPINDLE	HALLMARK_MITOTIC_SPINDLE	Details ...	197	0.5832474	2.1506367	0.0	9.87074E-4	0.002	3388	tags=40%, list=14%, signal=46%
HALLMARK_DNA_REPAIR	HALLMARK_DNA_REPAIR	Details ...	148	0.6276338	2.0373595	0.0019493178	0.007383205	0.016	4608	tags=53%, list=19%, signal=65%
HALLMARK_MYC_TARGETS_V1	HALLMARK_MYC_TARGETS_V1	Details ...	192	0.71519864	1.9389517	0.0	0.017593073	0.045	4250	tags=69%, list=17%, signal=83%
HALLMARK_SPERMATOGENESIS	HALLMARK_SPERMATOGENESIS	Details ...	108	0.48419505	1.8530986	0.0039525693	0.03329806	0.089	3485	tags=29%, list=14%, signal=33%
HALLMARK_UNFOLDED_PROTEIN_RESPONSE	HALLMARK_UNFOLDED_PROTEIN_RESPONSE	Details ...	106	0.56695044	1.850183	0.004048583	0.029093677	0.091	6096	tags=58%, list=25%, signal=78%
HALLMARK_MYC_TARGETS_V2	HALLMARK_MYC_TARGETS_V2	Details ...	58	0.6622813	1.8162628	0.007782101	0.03234326	0.111	6034	tags=78%, list=25%, signal=103%
HALLMARK_PI3K_AKT_MTOR_SIGNALING	HALLMARK_PI3K_AKT_MTOR_SIGNALING	Details ...	100	0.49960905	1.796942	0.008163265	0.034839693	0.129	4791	tags=44%, list=20%, signal=55%
HALLMARK_MTORC1_SIGNALING	HALLMARK_MTORC1_SIGNALING	Details ...	195	0.5215568	1.7436107	0.01980198	0.04725091	0.167	6589	tags=56%, list=27%, signal=76%
HALLMARK_GLYCOLYSIS	HALLMARK_GLYCOLYSIS	Details ...	190	0.4597594	1.7004995	0.026	0.063084856	0.224	7014	tags=53%, list=29%, signal=74%
HALLMARK_ANDROGEN_RESPONSE	HALLMARK_ANDROGEN_RESPONSE	Details ...	94	0.42056262	1.5128257	0.052529182	0.18674035	0.484	5169	tags=36%, list=21%, signal=46%
HALLMARK_UV_RESPONSE_UP	HALLMARK_UV_RESPONSE_UP	Details ...	154	0.3531358	1.4275303	0.07129095	0.2654029	0.612	5689	tags=34%, list=23%, signal=45%
HALLMARK_APICAL_JUNCTION	HALLMARK_APICAL_JUNCTION	Details ...	189	0.34487256	1.4038243	0.06888889	0.27377766	0.641	7688	tags=43%, list=32%, signal=63%
HALLMARK_PROTEIN_SECRETION	HALLMARK_PROTEIN_SECRETION	Details ...	95	0.41905618	1.4001741	0.103375524	0.2598459	0.645	6349	tags=42%, list=26%, signal=57%
HALLMARK_EPITHELIAL_MESENCHYMAL_TRANSITION	HALLMARK_EPITHELIAL_MESENCHYMAL_TRANSITION	Details ...	194	0.45002756	1.3815541	0.16966067	0.26392597	0.666	6128	tags=46%, list=25%, signal=62%
HALLMARK_WNT_BETA_CATENIN_SIGNALING	HALLMARK_WNT_BETA_CATENIN_SIGNALING	Details ...	39	0.42637995	1.3810958	0.11022044	0.24911001	0.666	2663	tags=28%, list=11%, signal=32%
HALLMARK_HYPOXIA	HALLMARK_HYPOXIA	Details ...	184	0.40075475	1.3525268	0.17107943	0.26956856	0.7	8117	tags=50%, list=33%, signal=74%
HALLMARK_APOPTOSIS	HALLMARK_APOPTOSIS	Details ...	157	0.36689827	1.3192261	0.202	0.293408	0.744	6065	tags=34%, list=25%, signal=45%
HALLMARK_ESTROGEN_RESPONSE_LATE	HALLMARK_ESTROGEN_RESPONSE_LATE	Details ...	191	0.30417114	1.3151647	0.09486166	0.28345045	0.747	2744	tags=14%, list=11%, signal=16%
HALLMARK_ANGIOGENESIS	HALLMARK_ANGIOGENESIS		33	0.45965794	1.3046497	0.19375	0.28246966	0.755	7896	tags=55%, list=32%, signal=81%
HALLMARK_P53_PATHWAY	HALLMARK_P53_PATHWAY		191	0.31623012	1.2122382	0.22690763	0.3849867	0.85	7426	tags=38%, list=31%, signal=55%
HALLMARK_UV_RESPONSE_DN	HALLMARK_UV_RESPONSE_DN		137	0.3049133	1.1795307	0.25974026	0.4131304	0.882	5404	tags=28%, list=22%, signal=35%
HALLMARK_INTERFERON_GAMMA_RESPONSE	HALLMARK_INTERFERON_GAMMA_RESPONSE		195	0.41218206	1.1700658	0.3279678	0.40821248	0.887	10182	tags=64%, list=42%, signal=108%
HALLMARK_PEROXISOME	HALLMARK_PEROXISOME		100	0.28594655	1.159776	0.234375	0.40680265	0.893	6699	tags=34%, list=28%, signal=47%
HALLMARK_TGF_BETA_SIGNALING	HALLMARK_TGF_BETA_SIGNALING		54	0.35268345	1.1578592	0.29677418	0.3944721	0.894	7105	tags=48%, list=29%, signal=68%
HALLMARK_INTERFERON_ALPHA_RESPONSE	HALLMARK_INTERFERON_ALPHA_RESPONSE		95	0.43722704	1.130695	0.39714867	0.41445914	0.91	9746	tags=71%, list=40%, signal=117%
HALLMARK_NOTCH_SIGNALING	HALLMARK_NOTCH_SIGNALING		31	0.32425046	1.1006428	0.31380752	0.44101417	0.922	9025	tags=55%, list=37%, signal=87%
HALLMARK_ALLOGRAFT_REJECTION	HALLMARK_ALLOGRAFT_REJECTION		182	0.35449153	1.0920032	0.39478958	0.4378438	0.926	11263	tags=58%, list=46%, signal=108%
HALLMARK_IL6_JAK_STAT3_SIGNALING	HALLMARK_IL6_JAK_STAT3_SIGNALING		81	0.38940662	1.0877649	0.3836978	0.4278026	0.928	10810	tags=62%, list=44%, signal=111%
HALLMARK_COAGULATION	HALLMARK_COAGULATION		119	0.31399623	1.0442392	0.398	0.47407928	0.949	9072	tags=51%, list=37%, signal=81%
HALLMARK_COMPLEMENT	HALLMARK_COMPLEMENT		195	0.2898299	1.0097986	0.4509804	0.50921917	0.963	8614	tags=43%, list=35%, signal=66%
HALLMARK_HEME_METABOLISM	HALLMARK_HEME_METABOLISM		181	0.22001946	1.003072	0.44752476	0.50414026	0.967	6414	tags=29%, list=26%, signal=39%
HALLMARK_TNFA_SIGNALING_VIA_NFKB	HALLMARK_TNFA_SIGNALING_VIA_NFKB		195	0.34229654	0.9730158	0.48707753	0.5306705	0.974	11686	tags=63%, list=48%, signal=120%
HALLMARK_REACTIVE_OXYGEN_SPECIES_PATHWAY	HALLMARK_REACTIVE_OXYGEN_SPECIES_PATHWAY		46	0.31154165	0.9520317	0.51968503	0.5454646	0.979	3939	tags=24%, list=16%, signal=28%
HALLMARK_ADIPOGENESIS	HALLMARK_ADIPOGENESIS		187	0.23025034	0.95146745	0.5125725	0.5311307	0.979	6237	tags=30%, list=26%, signal=40%
HALLMARK_APICAL_SURFACE	HALLMARK_APICAL_SURFACE		41	0.26630184	0.93846196	0.5334773	0.5352954	0.98	9906	tags=51%, list=41%, signal=86%
HALLMARK_IL2_STAT5_SIGNALING	HALLMARK_IL2_STAT5_SIGNALING		193	0.2634466	0.935891	0.544898	0.52493745	0.98	8387	tags=41%, list=34%, signal=62%
HALLMARK_OXIDATIVE_PHOSPHORYLATION	HALLMARK_OXIDATIVE_PHOSPHORYLATION		180	0.23326823	0.766304	0.6978022	0.76251686	0.998	8624	tags=41%, list=35%, signal=63%
HALLMARK_KRAS_SIGNALING_UP	HALLMARK_KRAS_SIGNALING_UP		187	0.1972441	0.7576993	0.7585513	0.7555689	0.998	6337	tags=28%, list=26%, signal=37%
HALLMARK_HEDGEHOG_SIGNALING	HALLMARK_HEDGEHOG_SIGNALING		34	0.22108673	0.7446942	0.85132384	0.7553464	0.998	7100	tags=32%, list=29%, signal=46%
HALLMARK_INFLAMMATORY_RESPONSE	HALLMARK_INFLAMMATORY_RESPONSE		191	0.22844008	0.71662587	0.71705425	0.7753521	0.999	10174	tags=46%, list=42%, signal=78%
