# Supplementary material for: CKAP2L Knockdown Exerts Antitumor Effects by Increasing miR-4496 in Glioblastoma Cell Lines
Source: Int J Mol Sci. 2020 Dec 27;22(1):197. doi: 10.3390/ijms22010197 (PMC7796349; doi:10.3390/ijms22010197)
Supplement: Supplementary file 1 [file ijms-22-00197-s001.zip › Supplementary materials (ijms-1047131)_proof-read/Table S2. GSEA result of high versus low CKAP2L expression from CGGA.xls]

NAME	GS<br> follow link to MSigDB	GS DETAILS	SIZE	ES	NES	NOM p-val	FDR q-val	FWER p-val	RANK AT MAX	LEADING EDGE
HALLMARK_MITOTIC_SPINDLE	HALLMARK_MITOTIC_SPINDLE	Details ...	196	0.6502424	2.133279	0.0	0.009286789	0.007	606	tags=15%, list=3%, signal=16%
HALLMARK_DNA_REPAIR	HALLMARK_DNA_REPAIR	Details ...	140	0.47941086	1.8295958	0.008097166	0.07942488	0.084	6030	tags=41%, list=29%, signal=57%
HALLMARK_G2M_CHECKPOINT	HALLMARK_G2M_CHECKPOINT	Details ...	184	0.794121	1.7981082	0.0	0.07050235	0.102	1209	tags=38%, list=6%, signal=40%
HALLMARK_MTORC1_SIGNALING	HALLMARK_MTORC1_SIGNALING	Details ...	192	0.44759747	1.7221086	0.026694044	0.09612457	0.161	4109	tags=29%, list=20%, signal=35%
HALLMARK_E2F_TARGETS	HALLMARK_E2F_TARGETS	Details ...	187	0.75883454	1.6988415	0.0	0.09255658	0.185	2171	tags=45%, list=11%, signal=50%
HALLMARK_ANGIOGENESIS	HALLMARK_ANGIOGENESIS	Details ...	36	0.7425807	1.6558098	0.0019493178	0.11082201	0.251	2297	tags=50%, list=11%, signal=56%
HALLMARK_GLYCOLYSIS	HALLMARK_GLYCOLYSIS	Details ...	196	0.47652736	1.6521273	0.004008016	0.09696492	0.253	4124	tags=34%, list=20%, signal=42%
HALLMARK_UNFOLDED_PROTEIN_RESPONSE	HALLMARK_UNFOLDED_PROTEIN_RESPONSE	Details ...	106	0.3455629	1.6383381	0.078028746	0.0942802	0.269	7695	tags=47%, list=37%, signal=75%
HALLMARK_MYC_TARGETS_V1	HALLMARK_MYC_TARGETS_V1	Details ...	188	0.49287197	1.6344029	0.07261411	0.08621329	0.276	8151	tags=56%, list=40%, signal=92%
HALLMARK_EPITHELIAL_MESENCHYMAL_TRANSITION	HALLMARK_EPITHELIAL_MESENCHYMAL_TRANSITION	Details ...	194	0.67132145	1.6267637	0.007827789	0.08076339	0.287	3269	tags=56%, list=16%, signal=66%
HALLMARK_PI3K_AKT_MTOR_SIGNALING	HALLMARK_PI3K_AKT_MTOR_SIGNALING	Details ...	103	0.38731465	1.6256291	0.0121951215	0.07369903	0.287	4211	tags=28%, list=21%, signal=35%
HALLMARK_MYC_TARGETS_V2	HALLMARK_MYC_TARGETS_V2	Details ...	58	0.45646393	1.5869784	0.099609375	0.091775544	0.345	5504	tags=34%, list=27%, signal=47%
HALLMARK_COMPLEMENT	HALLMARK_COMPLEMENT	Details ...	195	0.541178	1.5358158	0.04518664	0.13056323	0.439	3373	tags=41%, list=16%, signal=48%
HALLMARK_COAGULATION	HALLMARK_COAGULATION	Details ...	136	0.5736587	1.5343297	0.02357564	0.12196139	0.44	3210	tags=41%, list=16%, signal=48%
HALLMARK_APOPTOSIS	HALLMARK_APOPTOSIS	Details ...	158	0.53542304	1.5321087	0.044088177	0.11575107	0.444	3743	tags=40%, list=18%, signal=48%
HALLMARK_HYPOXIA	HALLMARK_HYPOXIA	Details ...	190	0.48638207	1.4688901	0.074	0.16657932	0.537	3452	tags=33%, list=17%, signal=39%
HALLMARK_IL6_JAK_STAT3_SIGNALING	HALLMARK_IL6_JAK_STAT3_SIGNALING	Details ...	87	0.63804024	1.465144	0.075247526	0.16188654	0.55	4369	tags=55%, list=21%, signal=70%
HALLMARK_INTERFERON_GAMMA_RESPONSE	HALLMARK_INTERFERON_GAMMA_RESPONSE	Details ...	196	0.65209204	1.4650645	0.05645161	0.1531665	0.551	4225	tags=59%, list=21%, signal=74%
HALLMARK_IL2_STAT5_SIGNALING	HALLMARK_IL2_STAT5_SIGNALING	Details ...	194	0.51259565	1.4459001	0.08853119	0.16138813	0.579	4393	tags=46%, list=21%, signal=58%
HALLMARK_TNFA_SIGNALING_VIA_NFKB	HALLMARK_TNFA_SIGNALING_VIA_NFKB	Details ...	197	0.5940328	1.437294	0.10663984	0.16053705	0.588	4935	tags=54%, list=24%, signal=70%
HALLMARK_ALLOGRAFT_REJECTION	HALLMARK_ALLOGRAFT_REJECTION		195	0.61867225	1.4276617	0.092337914	0.16194299	0.6	4367	tags=57%, list=21%, signal=72%
HALLMARK_CHOLESTEROL_HOMEOSTASIS	HALLMARK_CHOLESTEROL_HOMEOSTASIS		72	0.4138427	1.3994683	0.12783505	0.18073605	0.646	3081	tags=26%, list=15%, signal=31%
HALLMARK_KRAS_SIGNALING_UP	HALLMARK_KRAS_SIGNALING_UP		193	0.48638138	1.3851788	0.09330629	0.18565516	0.661	3882	tags=46%, list=19%, signal=56%
HALLMARK_INFLAMMATORY_RESPONSE	HALLMARK_INFLAMMATORY_RESPONSE		197	0.58722377	1.3762523	0.13709678	0.18681172	0.678	4499	tags=58%, list=22%, signal=73%
HALLMARK_ESTROGEN_RESPONSE_LATE	HALLMARK_ESTROGEN_RESPONSE_LATE		196	0.43162394	1.3440386	0.11372549	0.21352237	0.711	2428	tags=24%, list=12%, signal=28%
HALLMARK_INTERFERON_ALPHA_RESPONSE	HALLMARK_INTERFERON_ALPHA_RESPONSE		92	0.6240797	1.3439193	0.20242915	0.20547996	0.712	4411	tags=58%, list=21%, signal=73%
HALLMARK_UV_RESPONSE_UP	HALLMARK_UV_RESPONSE_UP		152	0.34595123	1.3424771	0.12127236	0.19929558	0.714	2448	tags=18%, list=12%, signal=21%
HALLMARK_SPERMATOGENESIS	HALLMARK_SPERMATOGENESIS		132	0.4344541	1.3395165	0.05973025	0.19426273	0.715	805	tags=11%, list=4%, signal=12%
HALLMARK_PROTEIN_SECRETION	HALLMARK_PROTEIN_SECRETION		95	0.25396803	1.3077457	0.2184874	0.21526556	0.743	6626	tags=34%, list=32%, signal=50%
HALLMARK_UV_RESPONSE_DN	HALLMARK_UV_RESPONSE_DN		137	0.37506253	1.2621632	0.21369295	0.2545057	0.788	2380	tags=18%, list=12%, signal=20%
HALLMARK_APICAL_JUNCTION	HALLMARK_APICAL_JUNCTION		194	0.3298807	1.2032856	0.20731707	0.31206354	0.854	3248	tags=24%, list=16%, signal=29%
HALLMARK_P53_PATHWAY	HALLMARK_P53_PATHWAY		191	0.34862778	1.2025417	0.28772637	0.3033108	0.856	5146	tags=34%, list=25%, signal=45%
HALLMARK_PEROXISOME	HALLMARK_PEROXISOME		101	0.2846567	1.1973323	0.21747573	0.3001479	0.86	3767	tags=22%, list=18%, signal=27%
HALLMARK_TGF_BETA_SIGNALING	HALLMARK_TGF_BETA_SIGNALING		54	0.31790462	1.141345	0.3075314	0.3497231	0.904	3574	tags=24%, list=17%, signal=29%
HALLMARK_ANDROGEN_RESPONSE	HALLMARK_ANDROGEN_RESPONSE		96	0.291353	1.0978578	0.34349594	0.38865748	0.924	5494	tags=29%, list=27%, signal=40%
HALLMARK_NOTCH_SIGNALING	HALLMARK_NOTCH_SIGNALING		32	0.29795614	1.0496782	0.38264298	0.43624339	0.943	3956	tags=28%, list=19%, signal=35%
HALLMARK_HEDGEHOG_SIGNALING	HALLMARK_HEDGEHOG_SIGNALING		35	0.3389372	1.042389	0.3824131	0.43258363	0.944	1878	tags=17%, list=9%, signal=19%
HALLMARK_APICAL_SURFACE	HALLMARK_APICAL_SURFACE		43	0.34516656	1.0091273	0.41338584	0.4573949	0.951	3149	tags=28%, list=15%, signal=33%
HALLMARK_XENOBIOTIC_METABOLISM	HALLMARK_XENOBIOTIC_METABOLISM		197	0.28843662	0.96738434	0.5040486	0.50179857	0.968	4413	tags=28%, list=21%, signal=36%
HALLMARK_REACTIVE_OXYGEN_SPECIES_PATHWAY	HALLMARK_REACTIVE_OXYGEN_SPECIES_PATHWAY		45	0.31093395	0.9348215	0.5410156	0.53159463	0.975	5683	tags=33%, list=28%, signal=46%
HALLMARK_ADIPOGENESIS	HALLMARK_ADIPOGENESIS		189	0.2154545	0.90386677	0.5387674	0.5573261	0.981	3419	tags=14%, list=17%, signal=17%
HALLMARK_ESTROGEN_RESPONSE_EARLY	HALLMARK_ESTROGEN_RESPONSE_EARLY		192	0.25756046	0.8841072	0.6396761	0.57115835	0.986	3861	tags=26%, list=19%, signal=31%
HALLMARK_MYOGENESIS	HALLMARK_MYOGENESIS		198	0.27204588	0.877934	0.6603774	0.56756365	0.987	3161	tags=21%, list=15%, signal=24%
HALLMARK_FATTY_ACID_METABOLISM	HALLMARK_FATTY_ACID_METABOLISM		154	0.21305889	0.8688043	0.63220674	0.5670777	0.987	3405	tags=16%, list=17%, signal=19%
HALLMARK_HEME_METABOLISM	HALLMARK_HEME_METABOLISM		190	0.16845065	0.71764153	0.8427419	0.7643919	0.998	5303	tags=23%, list=26%, signal=31%
