# Supplementary material for: CKAP2L Knockdown Exerts Antitumor Effects by Increasing miR-4496 in Glioblastoma Cell Lines
Source: Int J Mol Sci. 2020 Dec 27;22(1):197. doi: 10.3390/ijms22010197 (PMC7796349; doi:10.3390/ijms22010197)
Supplement: Supplementary file 1 [file ijms-22-00197-s001.zip › Supplementary materials (ijms-1047131)_proof-read/Table S3. CKAP2L_mRNA_í▌Cq_new.xlsx]

## Sheet: Results
																			Real-time PCR
Sample name	Gene name	Cq						Cq Mean	△Cq			△Cq Mean of control	△△Cq			Relative Qquantity			Relative Qquantity		T test
		Target gene			Reference gene			Reference gene	Cq of target gene - Cq of endo gene				△Cq of sample - △Cq Mean of control			RQ of Control sample			Mean	Std.dev.
Normal brain	CKAP2L	35.9466	36.2226	36.2226	23.7354	23.5408	23.6056	23.6273	12.3193	12.5953	12.5953	12.5033	-0.184026	0.092013	0.092013	1.13605	0.938213	0.938213	1.00416	0.114221
U87MG	CKAP2L	26.5302	26.5376	26.5566	19.9339	20.0058	19.9824	19.974	6.55621	6.56355	6.58256		-5.9471	-5.93976	-5.92075	61.696	61.3827	60.5794	61.2193	0.575946	7.8133e-06
U118MG	CKAP2L	25.1542	25.2248	25.034	20.4483	20.5986	20.568	20.5383	4.61594	4.68651	4.49575		-7.88737	-7.8168	-8.00756	236.775	225.471	257.345	239.864	16.1597	0.000760736
LNZ308	CKAP2L	26.0509	26.068	26.1697	21.2617	21.3087	21.2827	21.2843	4.76657	4.78367	4.88539		-7.73674	-7.71964	-7.61793	213.3	210.787	196.437	206.841	9.0973	0.000324672
